# Supplementary material for: Association between Antibiotic Exposure and Systemic Immune Parameters in Cancer Patients Receiving Checkpoint Inhibitor Therapy
Source: Cancers (Basel). 2022 Mar 4;14(5):1327. doi: 10.3390/cancers14051327 (PMC8909108; doi:10.3390/cancers14051327)
Supplement: Supplementary file 1 [file cancers-14-01327-s001.zip]

Archive with 1 entries (1 files):
- cancers-1577581-supplementary.pdf
